# Supplementary material for: Serum Metabolomic Profiling in Aging Mice Using Liquid Chromatography—Mass Spectrometry
Source: Biomolecules. 2022 Oct 29;12(11):1594. doi: 10.3390/biom12111594 (PMC9687663; doi:10.3390/biom12111594)
Supplement: Supplementary file 1 [file biomolecules-12-01594-s001.zip]

Archive with 1 entries (1 files):
- biomolecules-1943351-supplementary.pdf
